# Supplementary material for: A Reliable and Standardizable Differential PCR and qPCR Methodology Assesses HER2 Gene Amplification in Gastric Cancer
Source: Biology (Basel). 2021 Jun 10;10(6):516. doi: 10.3390/biology10060516 (PMC8230392; doi:10.3390/biology10060516)
Supplement: Supplementary file 1 [file biology-10-00516-s001.zip]

Archive with 1 entries (1 files):
- biology-1228723-supplementary.pdf
